# Supplementary material for: Nickel Chalcogenide Nanoparticles-Assisted Photothermal Solar Driven Membrane Distillation (PSDMD)
Source: Membranes (Basel). 2023 Feb 4;13(2):195. doi: 10.3390/membranes13020195 (PMC9961219; doi:10.3390/membranes13020195)
Supplement: Supplementary file 1 [file membranes-13-00195-s001.zip]

Archive with 1 entries (1 files):
- membranes-1961291-supplementary.pdf
